# Supplementary material for: Novel six-gene prognostic signature based on colon adenocarcinoma immune-related genes
Source: BMC Bioinformatics. 2022 Oct 11;23:418. doi: 10.1186/s12859-022-04909-2 (PMC9552517; doi:10.1186/s12859-022-04909-2)
Supplement: Supplementary file 1 — Additional file1. Table S1: Regulatory relationship between DEIGs and DETFs. [file 12859_2022_4909_MOESM1_ESM.xlsx]

## Sheet: 12859_2022_4909_MOESM1_ESM
Table 1. Regulatory relationship between DEIGs and DETFs
TF	immuneGene	cor	pvalue	Regulation	TF	immuneGene	cor	pvalue	Regulation
CBX7	PTGDS	0.54165	2.29e-35	postive	IKZF1	PTGDS	0.623094	2.52e-49	postive
CBX7	NGFR	0.53231	5.33e-34	postive	IKZF1	BACH2	0.572581	3.28e-40	postive
FOSL1	PMAIP1	0.609142	1.21e-46	postive	IKZF1	CCL19	0.615896	6.34e-48	postive
FOXP3	CD1B	0.584563	3.14e-42	postive	IKZF1	CCR7	0.730012	2.09e-75	postive
FOXP3	PLCG2	0.522096	1.49e-32	postive	IKZF1	CD79B	0.653094	1.42e-55	postive
FOXP3	IL16	0.580176	1.76e-41	postive	IKZF1	CD19	0.642002	3.5e-53	postive
FOXP3	C1QC	0.602716	1.88e-45	postive	IKZF1	CD22	0.588717	6e-43	postive
FOXP3	C1QB	0.588193	7.4e-43	postive	IKZF1	PLCG2	0.738172	6.45e-78	postive
FOXP3	C1QA	0.600151	5.53e-45	postive	IKZF1	IGHG1	0.54108	2.79e-35	postive
FOXP3	CD37	0.57394	1.95e-40	postive	IKZF1	IGHV2-70	0.586782	1.3e-42	postive
FOXP3	SIGLEC1	0.591783	1.74e-43	postive	IKZF1	IGHV4-34	0.550929	9.12e-37	postive
IRF4	PTGDS	0.550809	9.52e-37	postive	IKZF1	IL16	0.845402	5.32e-123	postive
IRF4	CCR7	0.562591	1.37e-38	postive	IKZF1	TNFRSF13C	0.624782	1.17e-49	postive
IRF4	CD79B	0.588546	6.42e-43	postive	IKZF1	PACSIN1	0.540013	4.01e-35	postive
IRF4	CD19	0.586647	1.37e-42	postive	IKZF1	C1QC	0.538843	5.97e-35	postive
IRF4	PLCG2	0.675916	7.89e-61	postive	IKZF1	C1QB	0.551689	6.97e-37	postive
IRF4	IGHG1	0.630437	8.61e-51	postive	IKZF1	C1QA	0.589636	4.14e-43	postive
IRF4	IGHG4	0.560576	2.86e-38	postive	IKZF1	CD37	0.781264	6.44e-93	postive
IRF4	IGHV2-70	0.659954	4.17e-57	postive	IKZF1	LILRA4	0.579237	2.54e-41	postive
IRF4	IGHV3-48	0.601992	2.55e-45	postive	IKZF1	SIGLEC1	0.599702	6.67e-45	postive
IRF4	IGHV4-31	0.559234	4.66e-38	postive	LMO2	PTGDS	0.59461	5.48e-44	postive
IRF4	IGHV4-34	0.721107	9.03e-73	postive	LMO2	CD79B	0.505543	2.61e-30	postive
IRF4	IGHV5-51	0.585396	2.26e-42	postive	LMO2	PLCG2	0.560398	3.05e-38	postive
IRF4	IGKV1-8	0.639406	1.23e-52	postive	LMO2	IL16	0.565503	4.68e-39	postive
IRF4	IGKV1D-8	0.575344	1.14e-40	postive	LMO2	CD37	0.579443	2.35e-41	postive
IRF4	IL16	0.766071	2.92e-87	postive	MAF	SIGLEC1	0.532485	5.03e-34	postive
IRF4	TNFRSF13C	0.518397	4.84e-32	postive
IRF4	CD37	0.607325	2.65e-46	postive
IRF4	LILRA4	0.635213	9.12e-52	postive
