# Supplementary material for: Novel six-gene prognostic signature based on colon adenocarcinoma immune-related genes
Source: BMC Bioinformatics. 2022 Oct 11;23:418. doi: 10.1186/s12859-022-04909-2 (PMC9552517; doi:10.1186/s12859-022-04909-2)
Supplement: Supplementary file 2 — Additional file2. Table S2: DEIGs (multivariate Cox regression analysis) and regression coefficient. [file 12859_2022_4909_MOESM2_ESM.xlsx]

## Sheet: 12859_2022_4909_MOESM2_ESM
Table 2. DEIGs (multivariate Cox regression analysis) and regression coefficient
id	coef	HR	HR.95L	HR.95H	pvalue
CD1A	-0.686115	0.503529	0.215862	1.17455	0.11236
CD1B	-1.0675	0.343867	0.114453	1.03313	0.0571845
FGF9	0.64458	1.90519	1.18634	3.05961	0.0076543
GRP	0.337249	1.40109	1.12888	1.73894	0.00221482
SERPINE1	0.185991	1.20441	1.03036	1.40787	0.0195168
F2RL2	-0.338925	0.712536	0.517142	0.981755	0.0382126
